# Supplementary material for: A practical guide to evaluating sensitivity of literature search strings for systematic reviews using relative recall
Source: Res Synth Methods. 2025 Mar 7;16(1):1–14. doi: 10.1017/rsm.2024.6 (PMC12621535; doi:10.1017/rsm.2024.6)
Supplement: Lagisz et al. supplementary material [file S1759287924000061sup001.zip]

Archive with 2 entries (2 files):
- Supplementary File 2.html
- Supplementary_File_1.docx
